# Supplementary material for: A randomized control trial feasibility evaluation of an mHealth intervention for wheelchair skill training among middle-aged and older adults
Source: PeerJ. 2017 Oct 5;5:e3879. doi: 10.7717/peerj.3879 (PMC5632536; doi:10.7717/peerj.3879)
Supplement: Supplemental Information 1 [file peerj-05-3879-s001.xlsx]

## Sheet: Home Training
ID	Extra Wheeling (XW)	Week1						Week2						Week3						Week4						Total train	train/week
		Days	Sessions	Tablet	Add	Total	XW	Days	Sessions	Tablet	Add	Total	XW	Days	Sessions	Tablet	Add	Total	XW	Days	Sessions	Tablet	Add	Total	XW
Site 1 P2	No
Site 1 P4	Yes	6	10	46.7	135	181.7	140	4	11	54	265	319	270	5	9	64.5	235	299.5	360	5	5	57.4	345	402.4	410	1202.6	300.65
Site 1 P5	Yes	7	13	218.9	60	278.9	15	7	16	318.7	55	373.9	40	6	8	232.6	30	262.6	20	6	8	148.2	100	248.2	130	1163.6	290.9
Site 1 P7	No	5	5	228.2	0	228.2		7	12	399.4	0	399.4		3	4	84.2	0	84.2		0	0	0	0	0		711.8	177.95
Site 2 P7	Yes	4		137	15	152	0	4		85	0	85	10	7		630	35	665	35	5		526	15	541	10	1443	360.75
Site 2 P2	No	5	7	214.5	50	264.5		2	2	60.5	0	60.5		2	4	50.8	40	90.8		4	4	86	85	171		586.8	146.7
Site 2 P3	Yes	4	8	126.3	0	126.3	0	2	3	1.1	0	1.1	55	2	3	13.3	40	53.3	0	3	4	5.6	0	5.6	335	186.3	46.575
Site 2 P6	Yes	4	4	133.9	15	148.9	80	1	1	69.9	0	69.9	0	3	3	124.5	30	154.5	180	2	2	8	100	108	90	481.3	120.325
Site 2 P10	No	5	11	495.1	55	550.1		5	5	61.2	60	121.2		1	1	0	10	10		1	1	0	45	45		726.3	181.575
Site 2 P11	No	3	6	39.1	0	39.1		2	2	26.7	0	26.7		1	1	1.5	0	1.5		2	2	19.6	0	19.6		86.9	21.725

## Sheet: Data Collection & Training Time
	Site 2 P1	Site 2 P2	Site 2 P3	Site 2 P4	Site 2 P5	Site 2 P6	Site 2 P7	Site 2 P8	Site 2 P9	Site 2 P10	Site 2 P11	Site 1 P1	Site 1 P2	Site 1 P3	Site 1 P4	Site 1 P5	Site 1 P6	Site 1 P7
Data Collection Baseline	185	190	100	86	138	234	105	135	136	89	165	MD	MD	MD	MD	MD	199	199
Data Collection Post-Tx	240	125	95	56	108	69	74	80	82	84	96	MD	MD	MD	MD	MD	120	145
Training Session 1	MD	105	110	69	90	115	90	45	90	90	100	61	115	MD	93	115	74	79
Training Session 2	MD	70	60	MD	75	60	MD	MD	60	60	60	60	MD	MD	62	65	55	58
MD = missing data

## Sheet: Participant Processing Time
ID	Data collection	Training session 1	Days
Site 2 P1	July 22	July 30	8
Site 2 P2	July 26	July 30	4
Site 2 P3	Nov 7	Nov 26	5
Site 2 P4	Jan 7	Jan 15	8
Site 2 P5	March 5	March 18	13
Site 2 P6	March 19	April 10	22
Site 2 P7	May 21	June 1	10
Site 2 P8	May 28	June 4	7
Site 2 P9	June 3	June 12	9
Site 2 P10	Oct 28	Nov 6	9
Site 2 P11	Feb 29	March 11	11
Site 1 P1	June 7	June 13	6
Site 1 P2	July 31	Aug 28	28
Site 1 P3	Nov 12	Nov 26	14
Site 1 P4	April 17	April 25	8
Site 1 P5	April 23	June 17	25
Site 1 P6	Sept 22	Sept 30	8
Site 1 P7	Nov 5	Nov 13	8

## Sheet: WST scores
ID	Minimum Training	Preferred Training	WST change score
Site 1 P4	1	1	0
Site 1 P5	1	1	0.1875
Site 1 P7	1	1	0
Site 2 P2	1	1	0
Site 2 P3	1	0	0.00756048
Site 2 P6	0	0	0.015626
Site 2 P7	1	0	0.03125
Site 2 P10	1	1	0.09375
Site 2 P11	0	0	0.140625
